# Supplementary material for: Searching for genes determining the APR phenotype in rye
Source: BMC Plant Biol. 2025 Jul 19;25:935. doi: 10.1186/s12870-025-06920-0 (PMC12275401; doi:10.1186/s12870-025-06920-0)
Supplement: Supplementary file 11 — Supplementary Material 11. [file 12870_2025_6920_MOESM11_ESM.xlsx]

## Sheet: Lr67 names
Supplementary Table 1. List of all gene identificators of Lr67 orthologues used in phylogenetic analysis
Name	Secale cereale (Lo7)	Description Sc Lo7	Triticum aestivum (IWGSC RefSeqv2.1)	Description Ta	Aegilops tauschii (Aet v4.0)	Description Ae	Hordeum vulgare (Morex v3)	Description Hv	Brachypodium distachyon (IBI v3.0)	Description Bd	Oryza sativa Japonica (IRGSP 1.0)	Description Os	Sorghum bicolor (NCBIv3)	Description Sb
ScLr_SUG1	SECCE7Rv1G0472490	Sugar transport protein MST4 [UniProtKB/Swiss-Prot:Q10PW9]	TraesCS4D03G0585200.1	Sugar transport protein MST4	AET4Gv20606400	Sugar transport protein MST4	HORVU.MOREX.r3.4HG0396130	Sugar transport protein MST4	BRADI_1g69710v3	Sugar transport protein MST4	Os03g0218400	Sugar transport protein MST4	SORBI_3001G454100	Sugar transport protein MST4
ScLr_SUG2	SECCE6Rv1G0415700	Sugar transport protein MST4 [UniProtKB/Swiss-Prot:Q10PW9]	TraesCS4D03G0585200.1	Sugar transport protein MST4	AET6Gv20868400	Sugar transport protein MST4	HORVU.MOREX.r3.6HG0622970	Sugar transport protein MST4	BRADI_4g16060v3	Sugar transport protein MST4	Os03g0218400	Sugar transport protein MST4	SORBI_3001G454100	Sugar transport protein MST4
ScLr_SUG3	SECCE1Rv1G0048590	Sugar transport protein 8 [UniProtKB/Swiss-Prot:Q9SBA7]	TraesCS1D03G0810500.1	Sugar transport protein 8	AET1Gv20817900	Sugar transport protein 8	HORVU.MOREX.r3.1HG0076880	Sugar transport protein 8	BRADI_1g54320v3	Sugar transport protein 8	Os05g0567800	Sugar transporter ERD6-like 6	SORBI_3002G073600	Sugar transport protein 8
ScLr_SUG4	SECCE2Rv1G0088070	Sugar transport protein MST6 [UniProtKB/Swiss-Prot:Q6Z401]	TraesCS2D03G0440600LC.1	Sugar transport protein MST6	AET2Gv20432800	Sugar transport protein MST6	HORVU.MOREX.r3.2HG0135310	Sugar transport protein MST6	BRADI_1g24820v3	Sugar transport protein MST6	Os07g0559700	Sugar transport protein MST6	SORBI_3002G338500	Sugar transport protein MST6
ScLr_SUG5	SECCE5Rv1G0329650	Sugar transport protein 7 [UniProtKB/Swiss-Prot:O04249]	TraesCS5D03G0543500.1	Sugar transport protein 7	AET5Gv20547200	Sugar transport protein 7	HORVU.MOREX.r3.5HG0484230	Sugar transport protein 7	BRADI_4g30290v3	Sugar transport protein 7	Os09g0416200	Sugar transport protein 7	SORBI_3002G201900	Sugar transport protein 7
ScLr_SUG6	SECCE2Rv1G0097870	Sugar transport protein MST3 [UniProtKB/Swiss-Prot:Q7EZD7]	TraesCS2D03G0609300.1	Sugar transport protein MST3	AET2Gv20595100	Sugar transport protein MST3	HORVU.MOREX.r3.2HG0157210	Sugar transport protein MST3	BRADI_1g59420v3	Sugar transport protein MST3	Os07g0106200	Sugar transport protein MST3	SORBI_3002G004900	Sugar transport protein MST3
ScLr_SUG7	SECCE6Rv1G0428500	Sugar transport protein MST3 [UniProtKB/Swiss-Prot:Q7EZD7]	TraesCS3D03G1037500.1	Sugar transport protein MST3	AET3Gv21077900	Sugar transport protein MST3	HORVU.MOREX.r3.3HG0317230	Sugar transport protein MST3	BRADI_1g59420v3	Sugar transport protein MST3	Os07g0106200	Sugar transport protein MST3	SORBI_3002G004900	Sugar transport protein MST3
ScLr_SUG8	SECCE5Rv1G0329680	Sugar transport protein 7 [UniProtKB/Swiss-Prot:O04249]	TraesCS5D03G0544100.1	Sugar transport protein 7	AET5Gv20547700	Sugar transport protein 7	HORVU.MOREX.r3.5HG0484250	Sugar transport protein 7	BRADI_4g30290v3	Sugar transport protein 7	Os09g0416200	Sugar transport protein 7	SORBI_3002G201900	Sugar transport protein 7
ScLr_SUG9	SECCE5Rv1G0323150	Sugar transport protein MST3 [UniProtKB/Swiss-Prot:Q7EZD7]	TraesCS2D03G0440600LC.1	Sugar transport protein MST6	AET5Gv20547200	Sugar transport protein 7	HORVU.MOREX.r3.5HG0471750	Sugar transport protein MST3	BRADI_4g27540v3	Sugar transport protein MST3	Os09g0297300	Sugar transport protein MST3	SORBI_3002G169300	Sugar transport protein 14
ScLr_SUG10	SECCEUnv1G0529890	Sugar transport protein 7 [UniProtKB/Swiss-Prot:O04249]	TraesCS5D03G1199400.1	Sugar carrier protein A	AET5Gv20547700	Sugar transport protein 7	HORVU.MOREX.r3.5HG0484250	Sugar transport protein 7	BRADI_4g30290v3	Sugar transport protein 7	Os09g0416200	Sugar transport protein 7	SORBI_3002G201900	Sugar transport protein 7
ScLr_SUG11	SECCE5Rv1G0329670	Sugar transport protein 7 [UniProtKB/Swiss-Prot:O04249]	TraesCS5D03G0543700.1	Sugar transport protein 7	AET5Gv20547700	Sugar transport protein 7	HORVU.MOREX.r3.5HG0484250	Sugar transport protein 7	BRADI_4g30290v3	Sugar transport protein 7	Os09g0416200	Sugar transport protein 7	SORBI_3002G201900	Sugar transport protein 7
ScLr_SUG12	SECCEUnv1G0535310	Sugar transport protein MST5 [UniProtKB/Swiss-Prot:Q6ZKF0]	TraesCS7D03G0664000.1	Sugar transport protein MST5	AET7Gv20712900	Sugar transport protein MST5	HORVU.MOREX.r3.7HG0697350	Sugar transport protein MST5	BRADI_3g15510v3	Sugar transport protein MST5	Os08g0178200	Sugar transport protein MST5	SORBI_3007G061800	Sugar transport protein MST5
ScLr_SUG13	SECCEUnv1G0548660	Sugar transport protein MST8 [UniProtKB/Swiss-Prot:Q94EC4]	TraesCS5D03G0002900.1	Sugar transport protein MST8	AET5Gv20003900	Sugar transport protein MST8	HORVU.MOREX.r3.5HG0419830	Sugar transport protein MST8	BRADI_2g41441v3	Sugar transport protein MST8	Os01g0567500	Sugar transport protein MST8	SORBI_3003G192200	Sugar transport protein MST8
ScLr_SUG14	SECCE5Rv1G0323750	Sugar transport protein 14 [UniProtKB/Swiss-Prot:Q8GW61]	TraesCS5D03G0446300.1	Sugar transport protein 14	AET5Gv20453800	Sugar transport protein 14	HORVU.MOREX.r3.5HG0473460	Sugar transport protein 14	BRADI_4g28000v3	Sugar transport protein 14	Os09g0322000	Sugar transport protein 14	SORBI_3002G169300	Sugar transport protein 14
ScLr_SUG15	SECCE6Rv1G0428600	Sugar transport protein MST3 [UniProtKB/Swiss-Prot:Q7EZD7]	TraesCS3D03G1037500.1	Sugar transport protein MST3	AET3Gv21078000	Sugar transport protein MST3	HORVU.MOREX.r3.3HG0317240	Sugar transport protein MST3	BRADI_1g59420v3	Sugar transport protein MST3	Os07g0106200	Sugar transport protein MST3	SORBI_3002G004900	Sugar transport protein MST3
ScLr_SUG16	SECCE4Rv1G0268810	Hexose carrier protein HEX6 [UniProtKB/Swiss-Prot:Q07423]	TraesCS7D03G0183500.1	Hexose carrier protein HEX6	AET7Gv20224400	Hexose carrier protein HEX6	HORVU.MOREX.r3.7HG0648500	Hexose carrier protein HEX6	BRADI_1g37000v3	Hexose carrier protein HEX6	Os06g0141100	Hexose carrier protein HEX6	SORBI_3010G030600	Hexose carrier protein HEX6
ScLr_SUG17	SECCE5Rv1G0374180	Hexose carrier protein HEX6 [UniProtKB/Swiss-Prot:Q07423]	TraesCS4D03G0837600.1	Hexose carrier protein HEX6	AET4Gv20852000	Hexose carrier protein HEX6	HORVU.MOREX.r3.4HG0416390	Hexose carrier protein HEX6	BRADI_1g78400v3	Hexose carrier protein HEX6	Os10g0561300	Hexose carrier protein HEX6	SORBI_3001G543500	Hexose carrier protein HEX6
ScLr_SUG18	SECCE2Rv1G0105390	Sugar transport protein MST1 [UniProtKB/Swiss-Prot:Q0JCR9]	TraesCS2D03G0734500.1	Sugar transport protein MST1	AET2Gv20727400	Sugar transport protein MST1	HORVU.MOREX.r3.2HG0172690	Sugar transport protein MST1	BRADI_5g12070v3	Sugar transport protein MST1	Os04g0454200	Sugar transport protein MST1	SORBI_3006G102800	Sugar transport protein MST1
ScLr_SUG19	SECCE1Rv1G0032970	Hexose carrier protein HEX6 [UniProtKB/Swiss-Prot:Q07423]	TraesCS1D03G0549500.1	Hexose carrier protein HEX6	AET1Gv20549800	Hexose carrier protein HEX6	HORVU.MOREX.r3.1HG0057980	Hexose carrier protein HEX6	BRADI_3g33390v3	Hexose carrier protein HEX6	Os10g0561300	Hexose carrier protein HEX6	SORBI_3001G297600	Hexose carrier protein HEX6
ScLr_SUG20	SECCE3Rv1G0160530	Hexose carrier protein HEX6 [UniProtKB/Swiss-Prot:Q07423]	TraesCS3D03G0216400.1	Hexose carrier protein HEX6	AET3Gv20226700	Hexose carrier protein HEX6	HORVU.MOREX.r3.3HG0235860	Hexose carrier protein HEX6	BRADI_4g14710v3	Hexose carrier protein HEX6	Os11g0594000	Hexose carrier protein HEX6	SORBI_3005G171200	Hexose carrier protein HEX6

## Sheet: Lr67 unique
Supplementary Table 1. List of unique gene identificators of Lr67 orthologues used in phylogenetic analysis
Secale cereale (Lo7)	Tae unique	Ae unique	Hv unique	Bd unique	Os unique	Sb unique
SECCE7Rv1G0472490	TraesCS4D03G0585200	AET4Gv20606400	HORVU.MOREX.r3.4HG0396130	BRADI_1g69710v3	Os03g0218400	SORBI_3001G454100
SECCE6Rv1G0415700	TraesCS2D03G0609300	AET6Gv20868400	HORVU.MOREX.r3.6HG0622970	BRADI_4g16060v3	Os07g0106200	SORBI_3002G004900
SECCE1Rv1G0048590	TraesCS2D03G0440600LC	AET2Gv20595100	HORVU.MOREX.r3.2HG0157210	BRADI_1g59420v3	Os07g0559700	SORBI_3002G338500
SECCE2Rv1G0088070	TraesCS1D03G0810500	AET2Gv20432800	HORVU.MOREX.r3.2HG0135310	BRADI_1g24820v3	Os09g0297300	SORBI_3002G169300
SECCE5Rv1G0329650	TraesCS5D03G0543500	AET5Gv20547200	HORVU.MOREX.r3.5HG0471750	BRADI_4g27540v3	Os05g0567800	SORBI_3002G073600
SECCE2Rv1G0097870	TraesCS5D03G0002900	AET1Gv20817900	HORVU.MOREX.r3.1HG0076880	BRADI_1g54320v3	Os09g0416200	SORBI_3002G201900
SECCE6Rv1G0428500	TraesCS5D03G0446300	AET5Gv20003900	HORVU.MOREX.r3.5HG0484230	BRADI_4g30290v3	Os01g0567500	SORBI_3003G192200
SECCE5Rv1G0329680	TraesCS5D03G0543700	AET5Gv20453800	HORVU.MOREX.r3.5HG0419830	BRADI_2g41441v3	Os09g0322000	SORBI_3007G061800
SECCE5Rv1G0323150	TraesCS5D03G0544100	AET5Gv20547700	HORVU.MOREX.r3.5HG0473460	BRADI_4g28000v3	Os08g0178200	SORBI_3010G030600
SECCEUnv1G0529890	TraesCS3D03G1037500	AET3Gv21078000	HORVU.MOREX.r3.5HG0484250	BRADI_3g15510v3	Os06g0141100	SORBI_3001G543500
SECCE5Rv1G0329670	TraesCS7D03G0664000	AET3Gv21077900	HORVU.MOREX.r3.3HG0317240	BRADI_1g37000v3	Os10g0561300	SORBI_3005G171200
SECCEUnv1G0535310	TraesCS5D03G1199400	AET7Gv20712900	HORVU.MOREX.r3.3HG0317230	BRADI_1g78400v3	Os11g0594000	SORBI_3006G102800
SECCEUnv1G0548660	TraesCS7D03G0183500	AET7Gv20224400	HORVU.MOREX.r3.7HG0697350	BRADI_4g14710v3	Os04g0454200	SORBI_3001G297600
SECCE5Rv1G0323750	TraesCS4D03G0837600	AET4Gv20852000	HORVU.MOREX.r3.7HG0648500	BRADI_5g12070v3
SECCE6Rv1G0428600	TraesCS3D03G0216400	AET3Gv20226700	HORVU.MOREX.r3.4HG0416390	BRADI_3g33390v3
SECCE4Rv1G0268810	TraesCS2D03G0734500	AET2Gv20727400	HORVU.MOREX.r3.3HG0235860
SECCE5Rv1G0374180	TraesCS1D03G0549500	AET1Gv20549800	HORVU.MOREX.r3.2HG0172690
SECCE2Rv1G0105390			HORVU.MOREX.r3.1HG0057980
SECCE1Rv1G0032970
SECCE3Rv1G0160530

## Sheet: Lr34 names
Supplementary Table 1. List of all gene identificators of Lr34 orthologues used in phylogenetic analysis
Name	ID Secale cereale (Lo7)	Destription	ID Triticum aestivum (v2.1)	Description	ID Aegilops tauschii (Aet v4.0)	Description	ID Hordeum vulgare (Morex v3)	Description	ID Brachypodium distachyon (IBI v3.0)	Description	ID Oryza sativa Japonica (IRGSP 1.0)	Description	ID Sorghum bicolor (NCBIv3)	Description
ScLr_ABC1	SECCE4Rv1G0261990.1	ABC transporter G family member 41	TraesCS5D03G0399600.1	ABC transporter G family member 41	AET7Gv20473600.1	ABC transporter G family member 41	HORVU.MOREX.r3.7HG0665860	ABC transporter G family member 41	BRADI_4g45397v3	ABC transporter G family member 41	Os12g0239900.1	ABC transporter G family member 41	SORBI_3008G033700.1	ABC transporter G family member 41
ScLr_ABC2	SECCE5Rv1G0320680.1	ABC transporter G family member 41	TraesCS5D03G0399400.1	ABC transporter G family member 41	AET5Gv20401700.1	ABC transporter G family member 41	HORVU.MOREX.r3.5HG0467310	ABC transporter G family member 41	BRADI_4g45397v3	ABC transporter G family member 41	Os12g0239900.1	ABC transporter G family member 41	SORBI_3008G033700.1	ABC transporter G family member 41
ScLr_ABC3	SECCE5Rv1G0320700.1	ABC transporter G family member 41	TraesCS5D03G0399400.1	ABC transporter G family member 41	AET5Gv20401700.1	ABC transporter G family member 41	HORVU.MOREX.r3.5HG0467310	ABC transporter G family member 41	BRADI_4g45397v3	ABC transporter G family member 41	Os12g0239900.1	ABC transporter G family member 41	SORBI_3008G033700.1	ABC transporter G family member 41
ScLr_ABC4	SECCE7Rv1G0516320.1	ABC transporter G family member 41	TraesCS7D03G1105900.2	ABC transporter G family member 41	AET7Gv21172900.1	ABC transporter G family member 41	HORVU.MOREX.r3.7HG0718190	ABC transporter G family member 41	BRADI_4g45397v3	ABC transporter G family member 41	Os12g0239900.1	ABC transporter G family member 41	SORBI_3008G033700.1	ABC transporter G family member 41
ScLr_ABC5	SECCE3Rv1G0188760.1	ABC transporter G family member 38	TraesCS3D03G0656100.1	ABC transporter G family member 38	AET3Gv20677000.1	ABC transporter G family member 38	HORVU.MOREX.r3.3HG0286070	ABC transporter G family member 38	BRADI_2g48620v3	ABC transporter G family member 38	Os01g0724500.1	ABC transporter G family member 38	SORBI_3003G281500.1	ABC transporter G family member 38
ScLr_ABC6	SECCE3Rv1G0180110.1	ABC transporter G family member 37	TraesCS3D03G0524600.1	ABC transporter G family member 37	AET3Gv20652100.1	ABC transporter G family member 37	HORVU.MOREX.r3.3HG0270810	ABC transporter G family member 37	BRADI_2g43150v3	ABC transporter G family member 37	Os01g0609900.1	ABC transporter G family member 37	SORBI_3003G216300.1	ABC transporter G family member 37
ScLr_ABC7	SECCE3Rv1G0187220.1	ABC transporter G family member 32	TraesCS3D03G0628400.2	ABC transporter G family member 32	AET3Gv20652100.1	ABC transporter G family member 32	HORVU.MOREX.r3.3HG0288800	ABC transporter G family member 32	BRADI_2g48620v3	ABC transporter G family member 32	Os01g0724400.1	ABC transporter G family member 32	SORBI_3003G281500.1	ABC transporter G family member 32
ScLr_ABC8	SECCE3Rv1G0180080.1	ABC transporter G family member 36	TraesCS3D03G0524400.1	ABC transporter G family member 36	AET3Gv20537600.1	ABC transporter G family member 36	HORVU.MOREX.r3.3HG0270800	ABC transporter G family member 36	BRADI_2g43120v3	ABC transporter G family member 36	Os01g0609300.1	ABC transporter G family member 36	SORBI_3003G215800.1	ABC transporter G family member 36
ScLr_ABC9	SECCE7Rv1G0503690.1	ABC transporter G family member 44	TraesCS7D03G0910600.1	ABC transporter G family member 44	AET7Gv20951400.1	ABC transporter G family member 44	HORVU.MOREX.r3.7HG0722560	ABC transporter G family member 44	BRADI_1g35680v3	ABC transporter G family member 44	Os08g0384500.1	ABC transporter G family member 44	SORBI_3010G196900.1	ABC transporter G family member 44
ScLr_ABC10	SECCE7Rv1G0500880.1	ABC transporter G family member 42	TraesCS7D03G0864000.1	ABC transporter G family member 42	AET7Gv20908100.1	ABC transporter G family member 42	HORVU.MOREX.r3.7HG0718170	ABC transporter G family member 42	BRADI_1g38025v3	ABC transporter G family member 42	Os06g0554800.1	ABC transporter G family member 42	SORBI_3010G165500.1	ABC transporter G family member 42
ScLr_ABC11	SECCE7Rv1G0471570.1	ABC transporter G family member 48	TraesCS5D03G0992800.1	ABC transporter G family member 48	AET5Gv20051000.1	ABC transporter G family member 48	HORVU.MOREX.r3.5HG0520190	ABC transporter G family member 48	BRADI_1g00460v3	ABC transporter G family member 48	Os02g0318500.1	ABC transporter G family member 48	SORBI_3001G000400.1	ABC transporter G family member 48
ScLr_ABC12	SECCEUnv1G0527620.1	ABC transporter G family member 48	TraesCS5D03G1236400.1	ABC transporter G family member 48	AET5Gv21245200.1	ABC transporter G family member 48	HORVU.MOREX.r3.5HG0538180	ABC transporter G family member 48	BRADI_1g00460v3	ABC transporter G family member 48	Os02g0318450.1	ABC transporter G family member 48	SORBI_3001G000400.1	ABC transporter G family member 48
ScLr_ABC13	SECCE5Rv1G0360170.1	ABC transporter G family member 48	TraesCS5D03G0992800.1	ABC transporter G family member 48	AET5Gv21030200.1	ABC transporter G family member 48	HORVU.MOREX.r3.5HG0520190	ABC transporter G family member 48	BRADI_1g00460v3	ABC transporter G family member 48	Os02g0318500.1	ABC transporter G family member 48	SORBI_3001G000400.1	ABC transporter G family member 48
ScLr_ABC14	SECCE2Rv1G0126220.1	ABC transporter G family member 37	TraesCS3D03G0524600.1	ABC transporter G family member 37	NA	ABC transporter G family member 37	HORVU.MOREX.r3.3HG0270810	ABC transporter G family member 37	BRADI_2g43150v3	ABC transporter G family member 37	Os01g0609900.1	ABC transporter G family member 37	SORBI_3003G216300.1	ABC transporter G family member 37
ScLr_ABC15	SECCE7Rv1G0500890.1	ABC transporter G family member 42	TraesCS7D03G0864200.1	ABC transporter G family member 42	AET7Gv20908100.1	ABC transporter G family member 42	HORVU.MOREX.r3.7HG0718190	ABC transporter G family member 42	BRADI_1g38025v3	ABC transporter G family member 42	Os06g0554800.1	ABC transporter G family member 42	SORBI_3010G165500.1	ABC transporter G family member 42
ScLr_ABC16	SECCE7Rv1G0503680.1	ABC transporter G family member 44	TraesCS7D03G0910400.1	ABC transporter G family member 44	AET7Gv20951400.1	ABC transporter G family member 44	HORVU.MOREX.r3.7HG0722520	ABC transporter G family member 44	BRADI_1g35680v3	ABC transporter G family member 44	Os08g0384500.1	ABC transporter G family member 44	SORBI_3010G196900.1	ABC transporter G family member 44
ScLr_ABC17	SECCE6Rv1G0389550.1	ABC transporter G family member 39	TraesCS6D03G0371300.1	ABC transporter G family member 39	AET6Gv20447700.1	ABC transporter G family member 39	HORVU.MOREX.r3.6HG0577120	ABC transporter G family member 39	BRADI_3g07850v3	ABC transporter G family member 39	Os02g0208300.1	ABC transporter G family member 39	SORBI_3004G087800.1	ABC transporter G family member 39
ScLr_ABC18	SECCE5Rv1G0360180.1	ABC transporter G family member 48	TraesCS5D03G0992800.1	ABC transporter G family member 48	AET5Gv21030200.1	ABC transporter G family member 48	HORVU.MOREX.r3.5HG0520190	ABC transporter G family member 48	BRADI_1g00460v3	ABC transporter G family member 48	Os02g0318500.1	ABC transporter G family member 48	SORBI_3001G000400.1	ABC transporter G family member 48
ScLr_ABC19	SECCE6Rv1G0429220.1	ABC transporter G family member 53	TraesCS3D03G1048100.1	ABC transporter G family member 53	AET3Gv21096200.1	ABC transporter G family member 53	HORVU.MOREX.r3.3HG0318550	ABC transporter G family member 53	BRADI_4g28270v3	ABC transporter G family member 53	Os01g0609300.1	ABC transporter G family member 53	SORBI_3002G174000.1	ABC transporter G family member 53
ScLr_ABC20	SECCE3Rv1G0163690.1	ABC transporter G family member 31	TraesCS3D03G0260700.2	ABC transporter G family member 31	AET3Gv20269200.1	ABC transporter G family member 31	HORVU.MOREX.r3.3HG0240110	ABC transporter G family member 31	BRADI_2g04847v3	ABC transporter G family member 31	Os01g0177900.1	ABC transporter G family member 31	SORBI_3003G045700.1	ABC transporter G family member 31
ScLr_ABC21	SECCE5Rv1G0324050.1	ABC transporter G family member 53	TraesCS5D03G0452900.1	ABC transporter G family member 53	AET5Gv20459700.1	ABC transporter G family member 53	HORVU.MOREX.r3.5HG0474060	ABC transporter G family member 53	BRADI_4g28270v3	ABC transporter G family member 53	Os09g0332700.1	ABC transporter G family member 53	SORBI_3002G174000.1	ABC transporter G family member 53
ScLr_ABC22	SECCE4Rv1G0252410.1	ABC transporter G family member 48	TraesCS7D03G0416300.1	ABC transporter G family member 48	AET7Gv20473600.1	ABC transporter G family member 48	HORVU.MOREX.r3.7HG0665860	ABC transporter G family member 48	BRADI_1g00460v3	ABC transporter G family member 48	Os02g0318500.1	ABC transporter G family member 48	SORBI_3004G254100.1	ABC transporter G family member 48
ScLr_ABC23	SECCE7Rv1G0483740.1	ABC transporter G family member 45	TraesCS7D03G0608500.1	ABC transporter G family member 45	AET7Gv20657900.1	ABC transporter G family member 45	HORVU.MOREX.r3.7HG0686670	ABC transporter G family member 45	BRADI_3g41987v3	ABC transporter G family member 45	Os08g0544400.1	ABC transporter G family member 45	SORBI_3007G182300.1	ABC transporter G family member 45
ScLr_ABC24	SECCE5Rv1G0368180.1	ABC transporter G family member 45	TraesCS7D03G0608500.1	ABC transporter G family member 45	AET4Gv20839000.1	ABC transporter G family member 45	HORVU.MOREX.r3.4HG0409120	ABC transporter G family member 45	BRADI_3g41987v3	ABC transporter G family member 45	Os08g0544400.1	ABC transporter G family member 45	SORBI_3007G182300.1	ABC transporter G family member 45
ScLr_ABC25	SECCE5Rv1G0377090.1	ABC transporter G family member 45	TraesCS7D03G0608500.1	ABC transporter G family member 45	AET4Gv20887500.1	ABC transporter G family member 45	HORVU.MOREX.r3.3HG0330050	ABC transporter G family member 45	BRADI_3g41987v3	ABC transporter G family member 45	Os08g0544400.1	ABC transporter G family member 45	SORBI_3007G182300.1	ABC transporter G family member 45
ScLr_ABC26	SECCE5Rv1G0368300.1	ABC transporter G family member 45	TraesCS7D03G0608500.1	ABC transporter G family member 45	NA	ABC transporter G family member 45	HORVU.MOREX.r3.4HG0409120	ABC transporter G family member 45	NA	ABC transporter G family member 45	NA	ABC transporter G family member 45	SORBI_3002G168150.1	ABC transporter G family member 45
ScLr_ABC27	SECCE5Rv1G0368310.1	ABC transporter G family member 45	TraesCS7D03G0608500.1	ABC transporter G family member 45	AET4Gv20839000.1	ABC transporter G family member 45	HORVU.MOREX.r3.4HG0409120	ABC transporter G family member 45	BRADI_3g41987v3	ABC transporter G family member 45	Os08g0544400.1	ABC transporter G family member 45	SORBI_3002G168100.1	ABC transporter G family member 45
ScLr_ABC28	SECCE4Rv1G0271130.1	ABC transporter G family member 51	TraesCS7D03G0159200.1	ABC transporter G family member 51	AET7Gv20194300.1	ABC transporter G family member 51	HORVU.MOREX.r3.7HG0646620	ABC transporter G family member 51	BRADI_1g31130v3	ABC transporter G family member 51	Os10g0205500.1	ABC transporter G family member 51	SORBI_3006G114100.1	ABC transporter G family member 51
ScLr_ABC29	SECCE4Rv1G0264660.1	ABC transporter G family member 45	TraesCS7D03G0229900.1	ABC transporter G family member 45	AET7Gv20269200.1	ABC transporter G family member 45	NA	ABC transporter G family member 45	NA	ABC transporter G family member 45	Os06g0158900.1	ABC transporter G family member 45	SORBI_3002G168150.1	ABC transporter G family member 45
	NA		TraesCS7D03G0183600.1	ABC transporter G family member 50	AET7Gv20224500.1	ABC transporter G family member 50	NA		NA		Os12g0512700.1	ABC transporter G family member 50	SORBI_3001G190900.1	ABC transporter G family member 50

## Sheet: Lr34 unique
Supplementary Table 1. List of unique gene identificators of Lr34 orthologues used in phylogenetic analysis
Secale cereale (Lo7)	Tae unique	Ae unique	Hv unique	Bd unique	Os unique	Sb unique
SECCE5Rv1G0320680	TraesCS5D03G0399400.1	AET5Gv20401700	HORVU.MOREX.r3.5HG0467310	BRADI_4g45397v3	Os12g0239900	SORBI_3008G033700
SECCE5Rv1G0320700	TraesCS7D03G1105900.2	AET7Gv21172900	HORVU.MOREX.r3.7HG0718190	BRADI_2g48620v3	Os01g0724500	SORBI_3003G281500
SECCE7Rv1G0516320	TraesCS5D03G0399600.1	AET7Gv20473600	HORVU.MOREX.r3.7HG0665860	BRADI_1g38025v3	Os06g0554800	SORBI_3010G165500
SECCE4Rv1G0261990	TraesCS3D03G0656100.1	AET3Gv20677000	HORVU.MOREX.r3.3HG0286070	BRADI_4g28270v3	Os09g0332700	SORBI_3002G174000
SECCE3Rv1G0188760	TraesCS7D03G0864200.1	AET7Gv20908100	HORVU.MOREX.r3.5HG0474060	BRADI_3g07850v3	Os02g0208300	SORBI_3004G087800
SECCE7Rv1G0500890	TraesCS5D03G0452900.1	AET5Gv20459700	HORVU.MOREX.r3.6HG0577120	BRADI_3g41987v3	Os08g0544400	SORBI_3007G182300
SECCE5Rv1G0324050	TraesCS6D03G0371300.1	AET6Gv20447700	HORVU.MOREX.r3.7HG0718170	BRADI_1g00460v3	Os01g0724400	SORBI_3004G254100
SECCE6Rv1G0389550	TraesCS7D03G0864000.1	AET7Gv20657900	HORVU.MOREX.r3.7HG0686670	BRADI_2g43150v3	Os02g0318500	SORBI_3003G216300
SECCE7Rv1G0500880	TraesCS3D03G0628400.2	AET3Gv20652100	HORVU.MOREX.r3.3HG0288800	BRADI_1g35680v3	Os01g0609900	SORBI_3010G196900
SECCE7Rv1G0483740	TraesCS7D03G0416300.1	AET4Gv20887500	HORVU.MOREX.r3.3HG0270810	BRADI_2g43120v3	Os08g0384500	SORBI_3003G215800
SECCE3Rv1G0187220	TraesCS3D03G0524600.1	AET4Gv20839000	HORVU.MOREX.r3.3HG0330050	BRADI_1g31130v3	Os01g0609300	SORBI_3001G000400
SECCE4Rv1G0252410	TraesCS7D03G0608500.1	AET7Gv20951400	HORVU.MOREX.r3.4HG0409120	BRADI_2g04847v3	Os02g0318450	SORBI_3006G114100
SECCE3Rv1G0180110	TraesCS7D03G0910600.1	AET3Gv20537600	HORVU.MOREX.r3.7HG0722560		Os10g0205500	SORBI_3003G045700
SECCE5Rv1G0377090	TraesCS7D03G0910400.1	AET5Gv21245200	HORVU.MOREX.r3.7HG0722520		Os01g0177900	SORBI_3002G168150
SECCE5Rv1G0368180	TraesCS3D03G0524400.1	AET5Gv20051000	HORVU.MOREX.r3.3HG0270800		Os06g0158900	SORBI_3002G168100
SECCE2Rv1G0126220	TraesCS5D03G1236400.1	AET3Gv21096200	HORVU.MOREX.r3.5HG0538180		Os01g0342750	SORBI_3003G216166
SECCE7Rv1G0503690	TraesCS3D03G1048100.1	AET5Gv21030200	HORVU.MOREX.r3.5HG0520190
SECCE7Rv1G0503680	TraesCS5D03G0992800.1	AET7Gv20194300	HORVU.MOREX.r3.3HG0318550
SECCE3Rv1G0180080	TraesCS7D03G0159200.1	AET3Gv20269200	HORVU.MOREX.r3.7HG0646620
SECCEUnv1G0527620	TraesCS3D03G0260700.2	AET7Gv20269200	HORVU.MOREX.r3.3HG0240110
SECCE7Rv1G0471570	TraesCS7D03G0229900.1	AET6Gv20277300	HORVU.MOREX.r3.6HG0556420
SECCE6Rv1G0429220	TraesCS6D03G0205600.1
SECCE5Rv1G0360180
SECCE5Rv1G0360170
SECCE4Rv1G0271130
SECCE3Rv1G0163690
SECCE5Rv1G0368300
SECCE5Rv1G0368310
SECCE4Rv1G0264660
