# Supplementary material for: Searching for genes determining the APR phenotype in rye
Source: BMC Plant Biol. 2025 Jul 19;25:935. doi: 10.1186/s12870-025-06920-0 (PMC12275401; doi:10.1186/s12870-025-06920-0)
Supplement: Supplementary file 12 — Supplementary Material 12. [file 12870_2025_6920_MOESM12_ESM.xlsx]

## Sheet: Arkusz1
Gene	Primer name	Sequence
ADP	qPCR_Sc_ADP-Fwd	AGCGTGTTGTTGAGGCTAGA
	qPCR_Sc_ADP-Rev	AAGTGCTCTGAATGTACCAGTG
Actin	qPCR_Sc_Act-Fwd	CCCCTTTGAACCCAAAAGCC
	qPCR_Sc_Act-Rev	GAAAGCACGGCCTGAATAGC
ScLr_SUG1	qPCR-ScLr_SUG1_Fwd	AGCGGAAGAACCAGGACAAG
	qPCR-ScLr_SUG1_Rev	GACGAGGTGAAGAGCTGGAG
ScLr_SUG6	qPCR-ScLr_SUG6_Fwd	TTCCCGGAGGTGTACCAGAA
	qPCR-ScLr_SUG6_Rev	GAGGTGAAGGTCTGGAGCAG
ScLr_ABC1	qPCR_ScLr_ABC1_Fwd	AGATTATCCAATATTTCCAGGCAGT
	qPCR_ScLr_ABC1_Rev	CGTGTCATTGTCCTTGCACAT
ScLr_ABC25	qPCR_ScLr_ABC25_Fwd	AACATGATAGAGTATTTCGAGGCT
	qPCR_ScLr_ABC25_Rev	ATCCATTGTGCCCTAAAGTTCTG
