# Supplementary material for: Searching for genes determining the APR phenotype in rye
Source: BMC Plant Biol. 2025 Jul 19;25:935. doi: 10.1186/s12870-025-06920-0 (PMC12275401; doi:10.1186/s12870-025-06920-0)
Supplement: Supplementary file 13 — Supplementary Material 13. [file 12870_2025_6920_MOESM13_ESM.xlsx]

## Sheet: danko 2020
Supplementary Table S3. Phenotypic observadion made in Danko at 2020
Nr pola	LY	YR	FDII	F-1 FDII	F-2 DII	DII
1	CHORYN	2020	1	1	2	1.3
2	CHORYN	2020	1	1.5	2.5	1.6
3	CHORYN	2020	1	1.5	1.5	1.3
5	CHORYN	2020	2	2.5	2	2.1
6	CHORYN	2020	0.5	1	1	0.8
7	CHORYN	2020	0.5	-0.5	0.5	0.1
8	CHORYN	2020	1	0.5	0	0.5
9	CHORYN	2020	0	0.5	1.5	0.6
10	CHORYN	2020	1	1.5	1.5	1.3
11	CHORYN	2020	1	0.5	0.5	0.6
12	CHORYN	2020	0.5	0.5	1.5	0.8
13	CHORYN	2020	1.5	2	0.5	1.3
15	CHORYN	2020	0	0.5	1	0.5
18	CHORYN	2020	0	0	0	0
21	CHORYN	2020	-0.5	0.5	0	0
22	CHORYN	2020	0	0	0	0
24	CHORYN	2020	0	0	0	0
25	CHORYN	2020	1	1.5	2	1.5
26	CHORYN	2020	1.5	2.5	0.5	1.5
27	CHORYN	2020	0.5	1.5	-0.5	0.5
29	CHORYN	2020	0.5	1.5	0	0.6
30	CHORYN	2020	1	1	1	1
31	CHORYN	2020	0	2	0	0.6
33	CHORYN	2020	0	0	1	0.3
34	CHORYN	2020	2	2	1.5	1.8
36	CHORYN	2020	0	0	0	0
38	CHORYN	2020	0	0	0	0
40	CHORYN	2020	0.5	0	-0.5	0
42	CHORYN	2020	0	0	0	0
46	CHORYN	2020	0.5	0	-0.5	0
49	CHORYN	2020	0	0	0	0
50	CHORYN	2020	0.5	1.5	1	1
51	CHORYN	2020	2.5	1.5	1	1.6
53	CHORYN	2020	0.5	0.5	0.5	0.5
54	CHORYN	2020	0	0	0.5	0.1
57	CHORYN	2020	0	0	0	0
58	CHORYN	2020	0.5	0	0	0.1
65	CHORYN	2020	0	2	1	1
66	CHORYN	2020	0.5	0.5	0.5	0.5
67	CHORYN	2020	0	0.5	0	0.1
69	CHORYN	2020	0.5	1.5	-0.5	0.5
74	CHORYN	2020	0.5	1.5	1.5	1.1
75	CHORYN	2020	0.5	1.5	1.5	1.1
76	CHORYN	2020	1	0.5	1	0.8
79	CHORYN	2020	0.5	0.5	-0.5	0.1
81	CHORYN	2020	0	0.5	-0.5	0
82	CHORYN	2020	1	1.5	1	1.1
84	CHORYN	2020	1	0.5	0.5	0.6
85	CHORYN	2020	1	0	1.5	0.8
86	CHORYN	2020	0.5	1.5	1	1
92	CHORYN	2020	0	0	0	0
93	CHORYN	2020	0	0.5	1	0.5
94	CHORYN	2020	0	0.5	-0.5	0
97	CHORYN	2020	0	1	-0.5	0.1
98	CHORYN	2020	0.5	0	-0.5	0
103	CHORYN	2020	0	1	1	0.6
104	CHORYN	2020	0	1.5	1.5	1
105	CHORYN	2020	0	0.5	0.5	0.3
106	CHORYN	2020	0.5	0.5	1	0.6
107	CHORYN	2020	0	1	1	0.6
110	CHORYN	2020	0.5	0.5	0.5	0.5
111	CHORYN	2020	0.5	0.5	0	0.3
113	CHORYN	2020	0	2	0	0.6
114	CHORYN	2020	0	1.5	0	0.5
116	CHORYN	2020	0.5	1	0.5	0.6
118	CHORYN	2020	0	0	0	0
119	CHORYN	2020	0	1	1	0.6
120	CHORYN	2020	0	0	0.5	0.1
121	CHORYN	2020	0	0	0.5	0.1
122	CHORYN	2020	0	0	1	0.3
123	CHORYN	2020	0.5	1.5	0	0.6
125	CHORYN	2020	0.5	2.5	0	1
126	CHORYN	2020	1	1	1	1
127	CHORYN	2020	0	0	0	0
128	CHORYN	2020	0	0	0	0
129	CHORYN	2020	0	0	0	0
131	CHORYN	2020	0.5	0.5	-0.5	0.1
135	CHORYN	2020	0.5	1.5	0	0.6
136	CHORYN	2020	0.5	0.5	0.5	0.5
137	CHORYN	2020	0	0	0	0
138	CHORYN	2020	0.5	1.5	1.5	1.1
139	CHORYN	2020	1	0.5	1.5	1
141	CHORYN	2020	0	1	0.5	0.5
142	CHORYN	2020	0.5	1	-0.5	0.3
143	CHORYN	2020	0	0.5	0	0.1
145	CHORYN	2020	0	0	0	0
146	CHORYN	2020	0	0	0	0
147	CHORYN	2020	0	0	0	0
150	CHORYN	2020	0	0	0	0
154	CHORYN	2020	1	0	0.5	0.5
155	CHORYN	2020	0	1	-0.5	0.1
158	CHORYN	2020	0.5	1.5	1	1
159	CHORYN	2020	0	1	1.5	0.8
161	CHORYN	2020	0	0.5	0	0.1
162	CHORYN	2020	0	0	0	0
163	CHORYN	2020	0	0	0	0
180	CHORYN	2020	0	0	0	0
181	CHORYN	2020	0	0.5	0	0.1
183	CHORYN	2020	0.5	0.5	0	0.3
184	CHORYN	2020	0.5	-0.5	0	0
185	CHORYN	2020	0.5	0.5	1.5	0.8
186	CHORYN	2020	0.5	1.5	1	1
189	CHORYN	2020	0	0	0	0
190	CHORYN	2020	0	0	0	0
191	CHORYN	2020	0	0	0	0
193	CHORYN	2020	0	0	0	0
195	CHORYN	2020	0	0	0	0
197	CHORYN	2020	1	0.5	0	0.5
199	CHORYN	2020	0	0	0	0
200	CHORYN	2020	0	0	0	0
201	CHORYN	2020	0	0	0	0
202	CHORYN	2020	0	0	0	0
203	CHORYN	2020	0	0	0	0
204	CHORYN	2020	0	1	0	0.3
205	CHORYN	2020	0.5	0.5	1.5	0.8
206	CHORYN	2020	0	0	0.5	0.1
207	CHORYN	2020	1.5	1	-0.5	0.6
208	CHORYN	2020	0	0	0	0
209	CHORYN	2020	0	0	0	0
210	CHORYN	2020	0	0	0	0
213	CHORYN	2020	0	0.5	1.5	0.6
214	CHORYN	2020	0.5	1	1	0.8
215	CHORYN	2020	0	0	0.5	0.1
216	CHORYN	2020	0	1.5	1	0.8
217	CHORYN	2020	0.5	0	0.5	0.3
218	CHORYN	2020	0.5	1	2	1.1
219	CHORYN	2020	0.5	0.5	0	0.3
220	CHORYN	2020	1	3	2	2
221	CHORYN	2020	0	0	0	0
222	CHORYN	2020	0	2	0.5	0.8
223	CHORYN	2020	0	0.5	0	0.1
224	CHORYN	2020	0	1	1.5	0.8
225	CHORYN	2020	1	1.5	0.5	1
226	CHORYN	2020	0.5	0	0	0.1
227	CHORYN	2020	0.5	1.5	0	0.6
228	CHORYN	2020	0.5	2	-0.5	0.6
231	CHORYN	2020	0	0	0	0
232	CHORYN	2020	0.5	0.5	1	0.6
235	CHORYN	2020	0	0	0	0
236	CHORYN	2020	0	0	0	0
237	CHORYN	2020	0	0	0	0
238	CHORYN	2020	0	0	0	0
239	CHORYN	2020	0	0	0	0
240	CHORYN	2020	0	0	0	0
241	CHORYN	2020	0	0	0	0
242	CHORYN	2020	0	0	0	0
244	CHORYN	2020	0	0	0	0
245	CHORYN	2020	0	0	0	0
247	CHORYN	2020	0	0	0	0
248	CHORYN	2020	0	0	0	0
249	CHORYN	2020	0	0	0	0
250	CHORYN	2020	0	0	0	0
251	CHORYN	2020	0	0	0	0
252	CHORYN	2020	0	0	1.5	0.5
253	CHORYN	2020	0	0	0	0
254	CHORYN	2020	0	0	0	0
255	CHORYN	2020	0	0	0	0
256	CHORYN	2020	0	0	0	0
257	CHORYN	2020	0	1	0.5	0.5
258	CHORYN	2020	0	0.5	0	0.1
259	CHORYN	2020	0	0.5	0	0.1
260	CHORYN	2020	0	0	0	0
261	CHORYN	2020	0	0.5	0	0.1
262	CHORYN	2020	0	0	0	0
263	CHORYN	2020	0	0	0	0
264	CHORYN	2020	0.5	0.5	0.5	0.5
266	CHORYN	2020	0	0	0	0
267	CHORYN	2020	0.5	0.5	1	0.6
268	CHORYN	2020	0.5	1	1.5	1
270	CHORYN	2020	0	0	0	0
271	CHORYN	2020	0	0	0	0
272	CHORYN	2020	0	0	0	0
273	CHORYN	2020	0	0	0	0
274	CHORYN	2020	0	0	0	0
275	CHORYN	2020	0	0	0	0
284	CHORYN	2020	0	0	0	0
285	CHORYN	2020	0	0	0	0
286	CHORYN	2020	0	0	0	0
288	CHORYN	2020	0	0	0	0
289	CHORYN	2020	0.5	0.5	0.5	0.5
290	CHORYN	2020	0	0	0	0
291	CHORYN	2020	0	0.5	0	0.1
292	CHORYN	2020	0	0	0	0
293	CHORYN	2020	0	1	1	0.6
294	CHORYN	2020	0	1	0	0.3
295	CHORYN	2020	1.5	3.5	1	2
296	CHORYN	2020	0	2.5	0.5	1
297	CHORYN	2020	0	1	-0.5	0.1
298	CHORYN	2020	0	0.5	1.5	0.6
299	CHORYN	2020	0	0.5	1	0.5
300	CHORYN	2020	0.5	1	1	0.8
301	CHORYN	2020	0	0.5	2.5	1
302	CHORYN	2020	0.5	0.5	1	0.6
303	CHORYN	2020	1.5	2	0.5	1.3
304	CHORYN	2020	1.5	2	1.5	1.6
305	CHORYN	2020	0	0	0	0
306	CHORYN	2020	0	1.5	2.5	1.3
307	CHORYN	2020	0.5	1.5	3	1.6
308	CHORYN	2020	0	0.5	1	0.5
309	CHORYN	2020	1	0	1.5	0.8
310	CHORYN	2020	1	1	-0.5	0.5
311	CHORYN	2020	0	1	1	0.6
312	CHORYN	2020	0.5	2	3.5	2
313	CHORYN	2020	0	1	3.5	1.5
314	CHORYN	2020	1	2	1	1.3
315	CHORYN	2020	3	2.5	1	2.1
316	CHORYN	2020	0.5	1	1.5	1
317	CHORYN	2020	0.5	0	0	0.1
318	CHORYN	2020	0.5	1.5	0	0.6
319	CHORYN	2020	1	1.5	3.5	2
320	CHORYN	2020	0.5	2	2.5	1.6
321	CHORYN	2020	0.5	1.5	2	1.3
322	CHORYN	2020	0	0.5	2.5	1
323	CHORYN	2020	0.5	0.5	0.5	0.5
324	CHORYN	2020	0.5	2	2	1.5
325	CHORYN	2020	0	0.5	1	0.5
326	CHORYN	2020	0	1	3	1.3
327	CHORYN	2020	0	0	1.5	0.5
328	CHORYN	2020	0.5	0.5	1	0.6
329	CHORYN	2020	1.5	1.5	2.5	1.8
330	CHORYN	2020	2	2.5	1.5	2
331	CHORYN	2020	1	1	0.5	0.8
332	CHORYN	2020	0.5	0.5	0.5	0.5
333	CHORYN	2020	0	0	0	0
334	CHORYN	2020	0	0.5	1	0.5
335	CHORYN	2020	1	1	2	1.3
336	CHORYN	2020	0.5	0.5	1.5	0.8
337	CHORYN	2020	0	0	0.5	0.1
338	CHORYN	2020	0	1	1.5	0.8
339	CHORYN	2020	0.5	0.5	1.5	0.8
340	CHORYN	2020	0.5	1	2	1.1
341	CHORYN	2020	0.5	2	1	1.1
342	CHORYN	2020	0.5	0.5	1	0.6
343	CHORYN	2020	0	0.5	1.5	0.6
344	CHORYN	2020	0.5	1	1	0.8
345	CHORYN	2020	0.5	1.5	1	1
346	CHORYN	2020	0.5	2	1	1.1
347	CHORYN	2020	0	1.5	1	0.8
348	CHORYN	2020	0.5	1	1.5	1
349	CHORYN	2020	0.5	1	1	0.8
351	CHORYN	2020	0	0.5	0	0.1
352	CHORYN	2020	0.5	0.5	0.5	0.5
353	CHORYN	2020	0	0.5	0	0.1
354	CHORYN	2020	0	1	0.5	0.5
355	CHORYN	2020	0	1	0.5	0.5
356	CHORYN	2020	0	1	0.5	0.5
357	CHORYN	2020	0.5	1.5	2	1.3
358	CHORYN	2020	0	0.5	2.5	1
359	CHORYN	2020	0.5	0	-0.5	0
360	CHORYN	2020	0.5	0.5	1	0.6
361	CHORYN	2020	0	0	1	0.3
362	CHORYN	2020	0.5	0.5	1	0.6
365	CHORYN	2020	0	1	0	0.3
368	CHORYN	2020	1.5	1.5	2	1.6
369	CHORYN	2020	0	0.5	0	0.1
370	CHORYN	2020	0.5	1.5	2	1.3
371	CHORYN	2020	0	1	1	0.6
372	CHORYN	2020	0.5	1	1.5	1
373	CHORYN	2020	0.5	1	1.5	1
374	CHORYN	2020	1	1.5	1.5	1.3
375	CHORYN	2020	0	1.5	1	0.8
376	CHORYN	2020	0.5	2	1.5	1.3
377	CHORYN	2020	0	0	3	1
380	CHORYN	2020	0.5	1	0	0.5
381	CHORYN	2020	0.5	0	0	0.1
382	CHORYN	2020	0.5	0	1.5	0.6
383	CHORYN	2020	0	0.5	0	0.1
384	CHORYN	2020	0.5	1	1.5	1
385	CHORYN	2020	0.5	1	1	0.8
386	CHORYN	2020	0.5	1	1	0.8
387	CHORYN	2020	0.5	1.5	2	1.3
388	CHORYN	2020	0	1	2	1
389	CHORYN	2020	0.5	0	2	0.8
390	CHORYN	2020	0	0.5	0	0.1
391	CHORYN	2020	0	0	0	0
392	CHORYN	2020	0	0	0	0
393	CHORYN	2020	0	0	0	0
394	CHORYN	2020	0	2.5	2	1.5
395	CHORYN	2020	0.5	1.5	0.5	0.8
396	CHORYN	2020	0	0	0	0
398	CHORYN	2020	0	0.5	1	0.5
399	CHORYN	2020	0	1	0.5	0.5
400	CHORYN	2020	0.5	1	1.5	1
401	CHORYN	2020	0.5	1.5	2	1.3
402	CHORYN	2020	0	1		0.3
403	CHORYN	2020	0.5	1	1.5	1
404	CHORYN	2020	0	0	0	0
405	CHORYN	2020	0	0	0	0
406	CHORYN	2020	0.5	2.5	1.5	1.5
407	CHORYN	2020	1	2	1.5	1.5
408	CHORYN	2020	1	2.5	1.5	1.6
409	CHORYN	2020	1	0	2	1
410	CHORYN	2020	1	2	0.5	1.1
411	CHORYN	2020	0.5	1	1	0.8
412	CHORYN	2020	1	1	1	1
413	CHORYN	2020	1	1	0.5	0.8
414	CHORYN	2020	0.5	0.5	1	0.6
415	CHORYN	2020	2.5	1.5		1.3
416	CHORYN	2020	0.5	1	1.5	1
417	CHORYN	2020	1	2	2	1.6
418	CHORYN	2020	1.5	3	0.5	1.6
419	CHORYN	2020	1.5	2	1.5	1.6
420	CHORYN	2020	1.5	1	-0.5	0.6
421	CHORYN	2020	1	0.5	0.5	0.6
422	CHORYN	2020	1.5	2	2	1.8
423	CHORYN	2020	2	3		1.6
424	CHORYN	2020	1.5	0.5	2	1.3
425	CHORYN	2020	1	2.5	-0.5	1
426	CHORYN	2020	1.5	2.5		1.3
427	CHORYN	2020	1.5	2	1.5	1.6
428	CHORYN	2020	1.5	2.5	3	2.3
429	CHORYN	2020	2	2		1.3
430	CHORYN	2020	1	1		0.6
431	CHORYN	2020	1	1.5		0.8
432	CHORYN	2020	1	2	2	1.6
433	CHORYN	2020	1	2	2	1.6
434	CHORYN	2020	1.5	2.5	2	2
435	CHORYN	2020	2.5	2.5	2	2.3
436	CHORYN	2020	0.5	0.5	-0.5	0.1
437	CHORYN	2020	1	1.5	1.5	1.3
438	CHORYN	2020	1.5	2	2	1.8
439	CHORYN	2020	1	2	3	2
440	CHORYN	2020	1.5	1.5	2	1.6
441	CHORYN	2020	0.5	1.5	2.5	1.5
442	CHORYN	2020	0.5	1.5	1.5	1.1
443	CHORYN	2020	-0.5	1	1.5	0.6
444	CHORYN	2020	1	2	2	1.6
445	CHORYN	2020	0	0.5	1.5	0.6
446	CHORYN	2020	1.5	4	2	2.5
447	CHORYN	2020	0.5	4		1.5
448	CHORYN	2020	2	3	3.5	2.8
449	CHORYN	2020	2	3	2	2.3
450	CHORYN	2020	2	3	2.5	2.5
451	CHORYN	2020	2.5	3	2.5	2.6
452	CHORYN	2020	1.5	3	2.5	2.3
453	CHORYN	2020	2	3	4	3
454	CHORYN	2020	3	3.5		2.1
455	CHORYN	2020	2	2.5	3	2.5
456	CHORYN	2020	2	3	3	2.6
457	CHORYN	2020	1.5	3.5	1.5	2.1
458	CHORYN	2020	2	3	2	2.3
459	CHORYN	2020	0.5	1.5	2	1.3
460	CHORYN	2020	1	1		0.6
461	CHORYN	2020	1.5	1.5		1
462	CHORYN	2020	0.5	1		0.5
463	CHORYN	2020	2	1.5	1	1.5
464	CHORYN	2020	0.5	1	0	0.5
465	CHORYN	2020	1	1.5	0.5	1
466	CHORYN	2020	1	0.5		0.5
467	CHORYN	2020	1	0		0.3
468	CHORYN	2020	1	1.5		0.8
469	CHORYN	2020	2.5	2.5		1.6
470	CHORYN	2020	2.5	4		2.1
471	CHORYN	2020	2.5	3.5		2
472	CHORYN	2020	1.5	1		0.8
473	CHORYN	2020	3.5	3		2.1
474	CHORYN	2020	2.5	2.5	2.5	2.5
475	CHORYN	2020	2	1.5	0	1.1
476	CHORYN	2020	1	2	2.5	1.8
477	CHORYN	2020	2	2.5		1.5
478	CHORYN	2020	1.5	3.5		1.6
479	CHORYN	2020	1.5	2	2	1.8
480	CHORYN	2020	1	0.5	1	0.8
481	CHORYN	2020	2.5	1.5	1.5	1.8
482	CHORYN	2020	1	3.5	1	1.8
483	CHORYN	2020	1.5	0.5	2	1.3
484	CHORYN	2020	2	2	1	1.6
485	CHORYN	2020	2	2	3	2.3
1	2
1	2
1	2
1	2
1	2
1	2
1	2
1	2
1	2
1	2
1	2
1	2.5
1	2.5
1	2.5
1	2.5
1	2.5
1	2.5
1	2.5
1	2.5
1	2.5
1	2.5
1.5	2.5
1.5	2.5
1.5	2.5
1.5	2.5
1.5	2.5
1.5	2.5
1.5	2.5
1.5	2.5
1.5	3
1.5	3
1.5	3
1.5	3
1.5	3
1.5	3
1.5	3
1.5	3
1.5	3
1.5	3
1.5	3
1.5	3
1.5	3.5
1.5	3.5
1.5	3.5
1.5	3.5
1.5	3.5
1.5	3.5
1.5	4
2	4
2	4
2
2
2
2
2
2
2
2
2
2
2
2
2
2
2
2.5
2.5
2.5
2.5
2.5
2.5
2.5
2.5
2.5
3
3
3.5

## Sheet: danko 2021
Supplementary Table S3. Phenotypic observadion made in Danko at 2021
F	F-1	F-2
3	2.5	0
3	3	0
3.5	2.5	0
4	3.5	0
2.5	2.5	0
4	3.5	0
2.5	3.5	0
4	2	0
3.5	2.5	0
0.5	0	0
1	1.5	0
0.5	0	0
2.5	3	0
3.5	2.5	0
2	2.5	0
2.5	3	0
1.5	3.5	0
2.5	3	0
2	2	0
2.5	1.5	0
2.5	1.5	0
3.5	2.5	0
3	1.5	0
3	1	0
4	2	0
3	2.5	0
0.5	0.5	0
1.5	2.5	0
1.5	2.5	0
3	3	0
2.5	1.5	0
2	1	0
1	0	0
1	1	0
0.5	0.5	0
0.5	0.5	0
0.5	3	0
1	2	0
2	2.5	0
2.5	2	0
1.5	1.5	0
2	2	0
2	2.5	0
2.5	3	0
1	1	0
1	1.5	0
0.5	1	0
0.5	1	0
0.5	0.5	0
0.5	1.5	0
1	1	0
3	2	0
3.5	3	0
0.5	1	0
1.5	1.5	0
1.5	1	0
2	2	0
2.5	1.5	0
2	3.5	0
2.5	2.5	0
2	2.5	0
0	0	0
0.5	1	0
3	2	0
2	1.5	0
0	2.5	0
2	2	0
2	1	0
1.5	1	0
0	0	0
0.5	0.5	0
1	0.5	0
1	0.5	0
1	2	0
1	1.5	0
0	0	0
1	0.5	0
0	0	0
0	0	0
0.5	1.5	0
1.5	2.5	0
3	2	0
4	3	0
3	2	0
3	2.5	0
3.5	3	0
3	2	0
4	1	0
2.5	1	0
2	1	0
2.5	3	0
3	3	0
2	1.5	0
2	2.5	0
1	1	0
0.5	1	0
0	0	0
0	1	0
0.5	0.5	0
0.5	0.5	0.5
0.5	0.5	1
0	0	1
0	1	1
-0.5	0	1
1	0.5	1
1	1	1
0	0.5	1
1	1.5	1
0.5	1.5	1
1	1	1
1	0.5	1
0.5	0.5	1.5
1.5	2	1.5
0.5	1	1.5
1.5	0.5	1.5
1	1.5	1.5
1.5	2	1.5
1.5	1	2
2	3	2
2.5	2	2
0	0	2
2	3.5	2.5
2	2.5	3
1	0.5	4
0.5	0.5	4
1	0.5
0.5	0.5
1	1
-0.5	0.5
-0.5	0.5
-0.5	0
0	1
0	0
0.5	0.5

## Sheet: phr 2020
Supplementary Table S3. Phenotypic observadion made in PHR at 2020
Nr pola	LY	YR	FDII	F-1 FDII	F-2 DII	DII
27	WIATROWO	2020	0	0	1	0.3
28	WIATROWO	2020	0	0	1	0.3
45	WIATROWO	2020	0	1	1	0.6
106	WIATROWO	2020	1	1	1	1
113	WIATROWO	2020	0	1	1	0.6
135	WIATROWO	2020	1	1	1	1
136	WIATROWO	2020	0	0	1	0.3
158	WIATROWO	2020	1	1	0	0.6
165	WIATROWO	2020	0	1	0	0.3
207	WIATROWO	2020	0	0	1	0.3
233	WIATROWO	2020	0	1	0	0.3
249	WIATROWO	2020	0	0	0	0
255	WIATROWO	2020	0	0	1	0.3
256	WIATROWO	2020	0	0	1	0.3
257	WIATROWO	2020	0	1	0	0.3
260	WIATROWO	2020	1	1	1	1
261	WIATROWO	2020	1	1	1	1
262	WIATROWO	2020	0	0	1	0.3
263	WIATROWO	2020	0	1	1	0.6
265	WIATROWO	2020	0	2	1	1
268	WIATROWO	2020	0	1	1	0.6
273	WIATROWO	2020	1	1	1	1
274	WIATROWO	2020	0	0	1	0.3
277	WIATROWO	2020	0	0	1	0.3
278	WIATROWO	2020	1	1	2	1.3
279	WIATROWO	2020	1	0	1	0.6
280	WIATROWO	2020	0	0	1	0.3
281	WIATROWO	2020	0	1	1	0.6
282	WIATROWO	2020	0	1	1	0.6
283	WIATROWO	2020	1	0	1	0.6
286	WIATROWO	2020	0	1	1	0.6
342	WIATROWO	2020	1	0	0	0.3
356	WIATROWO	2020	1	1	1	1
369	WIATROWO	2020	0	1	2	1
373	WIATROWO	2020	1	1	0	0.6
375	WIATROWO	2020	0	1	1	0.6
376	WIATROWO	2020	1	2	1	1.3
377	WIATROWO	2020	0	0	1	0.3
378	WIATROWO	2020	2	0	1	1
380	WIATROWO	2020	2	1	1	1.3
381	WIATROWO	2020	0	1	1	0.6
382	WIATROWO	2020	0	0	1	0.3
0	1	1
0	1	1
0	1	1
0	1	1
0	1	1
0	1	1
0	1	2
0	1	2
0	1
1	1
1	1
1	2
1	2
1
1
1
1
1
1
1
1
1
2
2

## Sheet: phr 2021
Supplementary Table S3. Phenotypic observadion made in PHR at 2021
nr	LY	YR	F- DII	F-1 DII	F-2 DII	DII
1	wiatrowo	2021	0	0	0	0
2	wiatrowo	2021	1	1.5	1	1.2
3	wiatrowo	2021	0.5	0.5	0	0.3
4	wiatrowo	2021	1	1.5	0	0.8
5	wiatrowo	2021	0.5	2	0	0.8
6	wiatrowo	2021	0.5	1	0	0.5
7	wiatrowo	2021	1	2	0.5	1.2
8	wiatrowo	2021	1	1	1	1
9	wiatrowo	2021	1	2	0	1
10	wiatrowo	2021	0.5	1.5	0	0.7
11	wiatrowo	2021	1.5	1.5	0	1
12	wiatrowo	2021	1.5	1	1	1.2
13	wiatrowo	2021	1.5	1.5	0	1
14	wiatrowo	2021	0.5	0	0	0.2
15	wiatrowo	2021	1	1.5	0	0.8
16	wiatrowo	2021	1.5	2	0	1.2
17	wiatrowo	2021	1	0.5	0	0.5
18	wiatrowo	2021	2	1	0.5	1.2
19	wiatrowo	2021	0.5	0.5	0	0.3
20	wiatrowo	2021	1.5	2	1	1.5
21	wiatrowo	2021	1	2.5	0	1.2
22	wiatrowo	2021	0.5	0.5	0.5	0.5
23	wiatrowo	2021	1	1.5	0	0.8
24	wiatrowo	2021	1.5	3	0	1.5
25	wiatrowo	2021	0.5	2	0	0.8
26	wiatrowo	2021	1.5	1	1	1.2
27	wiatrowo	2021	1.5	1	0	0.8
28	wiatrowo	2021	1	0.5	0.5	0.7
29	wiatrowo	2021	1	1	0	0.7
30	wiatrowo	2021	1	1.5	0	0.8
31	wiatrowo	2021	1.5	1.5	0	1
32	wiatrowo	2021	1	1.5	0	0.8
33	wiatrowo	2021	0.5	1.5	0	0.7
34	wiatrowo	2021	0.5	1	0	0.5
35	wiatrowo	2021	1	1	0	0.7
36	wiatrowo	2021	1.5	2.5	0	1.3
37	wiatrowo	2021	2.5	3	0	1.8
38	wiatrowo	2021	1.5	1.5	0	1
39	wiatrowo	2021	1.5	3	0	1.5
40	wiatrowo	2021	1.5	2	1.5	1.7
41	wiatrowo	2021	2	2	1	1.7
42	wiatrowo	2021	1	2	1.5	1.5
43	wiatrowo	2021	3	2	0	1.7
44	wiatrowo	2021	1.5	2	0	1.2
45	wiatrowo	2021	1.5	1	0	0.8
46	wiatrowo	2021	0.5	1.5	0	0.7
47	wiatrowo	2021	2.5	2.5	0	1.7
48	wiatrowo	2021	1	0.5	0	0.5
49	wiatrowo	2021	1.5	2	0	1.2
50	wiatrowo	2021	1	0.5	0.5	0.7
51	wiatrowo	2021	1.5	1		0.8
52	wiatrowo	2021	2	3	1	2
53	wiatrowo	2021	1	1	1	1
54	wiatrowo	2021	1	2	0	1
55	wiatrowo	2021	2.5	1.5	0.5	1.5
56	wiatrowo	2021	0.5	1.5		0.7
57	wiatrowo	2021	1.5	1.5	1	1.3
58	wiatrowo	2021	0.5	1.5	0.5	0.8
59	wiatrowo	2021	0.5	1	0.5	0.7
60	wiatrowo	2021	1	1.5	0	0.8
61	wiatrowo	2021	0.5	1	0	0.5
62	wiatrowo	2021	1	0.5		0.5
63	wiatrowo	2021	1.5	2	0	1.2
64	wiatrowo	2021	1	1	0	0.7
65	wiatrowo	2021	0.5	2		0.8
66	wiatrowo	2021	2.5	2.5	0	1.7
67	wiatrowo	2021	1	1.5		0.8
68	wiatrowo	2021	1	2	2	1.7
69	wiatrowo	2021	1	1	2	1.3
70	wiatrowo	2021	1.5	1.5	1	1.3
71	wiatrowo	2021	0	0		0
72	wiatrowo	2021	1.5	1	0	0.8
73	wiatrowo	2021	1.5	1	1	1.2
74	wiatrowo	2021	2	0.5	0	0.8
75	wiatrowo	2021	2	1.5	0	1.2
76	wiatrowo	2021	3	1.5	0	1.5
77	wiatrowo	2021	1	0.5	0	0.5
78	wiatrowo	2021	1	1.5	0	0.8
79	wiatrowo	2021	1	1.5	0	0.8
80	wiatrowo	2021	1	1.5	0	0.8
81	wiatrowo	2021	1	0.5		0.5
82	wiatrowo	2021	1.5	2		1.2
83	wiatrowo	2021	1.5	1.5	1	1.3
84	wiatrowo	2021	1	1	1.5	1.2
85	wiatrowo	2021	2	1.5	0	1.2
86	wiatrowo	2021	1	2.5		1.2
87	wiatrowo	2021	1.5	1.5	1.5	1.5
88	wiatrowo	2021	1.5	2	2.5	2
89	wiatrowo	2021	1	1.5	2	1.5
90	wiatrowo	2021	1.5	1.5	1	1.3
91	wiatrowo	2021	1	0.5	0	0.5
92	wiatrowo	2021	0.5	2	1	1.2
93	wiatrowo	2021	1	1.5	0	0.8
94	wiatrowo	2021	1.5	1	0	0.8
95	wiatrowo	2021	1	1	0	0.7
96	wiatrowo	2021	0.5	1		0.5
97	wiatrowo	2021	2	0.5	0	0.8
98	wiatrowo	2021	0.5	1.5	0	0.7
99	wiatrowo	2021	1.5	1.5	0.5	1.2
100	wiatrowo	2021	1.5	2	0	1.2
101	wiatrowo	2021	1	2.5	2	1.8
102	wiatrowo	2021	1	1		0.7
103	wiatrowo	2021	2	2.5	0	1.5
104	wiatrowo	2021	0.5	1.5		0.7
105	wiatrowo	2021	2.5	3.5	2.5	2.8
106	wiatrowo	2021	2	2.5	0	1.5
107	wiatrowo	2021	1	3	1	1.7
108	wiatrowo	2021	1	1	0	0.7
109	wiatrowo	2021	2	3		1.7
110	wiatrowo	2021	1.5	2	0	1.2
111	wiatrowo	2021	1.5	1.5	1	1.3
112	wiatrowo	2021	2	1.5	3	2.2
113	wiatrowo	2021	2	1.5	2.5	2
114	wiatrowo	2021	1	2	3	2
115	wiatrowo	2021	1	1.5	0	0.8
116	wiatrowo	2021	1.5	2.5	1	1.7
117	wiatrowo	2021	2	2.5	0	1.5
118	wiatrowo	2021	1.5	1	0	0.8
119	wiatrowo	2021	1.5	1.5	0	1
120	wiatrowo	2021	1	1.5	1	1.2
121	wiatrowo	2021	0.5	2.5		1
122	wiatrowo	2021	1	2.5	2	1.8
123	wiatrowo	2021	1	1.5	1	1.2
124	wiatrowo	2021	1.5	1.5	0	1
125	wiatrowo	2021	0.5	1.5	0	0.7
126	wiatrowo	2021	2	3.5		1.8
127	wiatrowo	2021	1	1.5	0	0.8
128	wiatrowo	2021	1.5	2	0	1.2
129	wiatrowo	2021	1	2	0	1
130	wiatrowo	2021	1	2	0	1
131	wiatrowo	2021	1	0.5	0	0.5
132	wiatrowo	2021	1	2.5	1	1.5
133	wiatrowo	2021	1	0.5	0	0.5
134	wiatrowo	2021	2	2	0	1.3
135	wiatrowo	2021	0.5	1	0	0.5
136	wiatrowo	2021	1	3	0	1.3
137	wiatrowo	2021	1	2	0	1
138	wiatrowo	2021	2	0.5	0	0.8
139	wiatrowo	2021	2.5	2	0	1.5
140	wiatrowo	2021	0	0	0	0
141	wiatrowo	2021	0		0	0
142	wiatrowo	2021	1	1.5	0	0.8
143	wiatrowo	2021	1.5	1	0	0.8
144	wiatrowo	2021	1	1	0	0.7
145	wiatrowo	2021	1	1.5	0	0.8
146	wiatrowo	2021	0.5	2	0	0.8
147	wiatrowo	2021	1.5	1	0	0.8
148	wiatrowo	2021	1	2.5	1	1.5
149	wiatrowo	2021	0	0		0
150	wiatrowo	2021	2.5	2.5	0	1.7
