# Supplementary material for: Searching for genes determining the APR phenotype in rye
Source: BMC Plant Biol. 2025 Jul 19;25:935. doi: 10.1186/s12870-025-06920-0 (PMC12275401; doi:10.1186/s12870-025-06920-0)
Supplement: Supplementary file 14 — Supplementary Material 14. [file 12870_2025_6920_MOESM14_ESM.xlsx]

## Sheet: Arkusz1
Supplementary Table 4. Detailed characteristics of ScLr_ABC genes
Name	Accession	Description	Position	Chr	Full length	CDS	AA	MW (kDa)	pI	Exon	Introns
ScLr_ABC1	SECCE4Rv1G0261990.1	Pleiotropic drug resistance ABC transporter	chr4R:705495997-705507303(+)	chr4R	11.307	4086	1361	153196.03	8.23	23	22
ScLr_ABC2	SECCE5Rv1G0320680.1	Pleiotropic drug resistance ABC transporter	chr5R:390938573-390961919(+)	chr5R	23.347	4386	1461	164122.46	7.27	23	22
ScLr_ABC3	SECCE5Rv1G0320700.1	Pleiotropic drug resistance ABC transporter	chr5R:391163951-391174853(+)	chr5R	10.429	4386	1460	164599.13	7.27	23	22
ScLr_ABC4	SECCE7Rv1G0516320.1	Pleiotropic drug resistance ABC transporter	chr7R:844878564-844891819(-)	chr7R	13.256	4197	1398	157445.74	7.72	23	22
ScLr_ABC5	SECCE3Rv1G0188760.1	Pleiotropic drug resistance ABC transporter	chr3R:718299265-718310835(-)	chr3R	11.571	4389	1462	164699.99	8.38	22	21
ScLr_ABC6	SECCE3Rv1G0180110.1	Pleiotropic drug resistance ABC transporter	chr3R:563063660-563071136(-)	chr3R	7.477	4350	1449	163762.16	6.82	20	19
ScLr_ABC7	SECCE3Rv1G0187220.1	Pleiotropic drug resistance ABC transporter	chr3R:696480939-696492989(-)	chr3R	12.051	4323	1440	163164.26	6.86	23	22
ScLr_ABC8	SECCE3Rv1G0180080.1	Pleiotropic drug resistance ABC transporter	chr3R:562288050-562294693(-)	chr3R	6.644	4365	1454	163373.04	7.03	21	20
ScLr_ABC9	SECCE7Rv1G0503690.1	Pleiotropic drug resistance ABC transporter	chr7R:715387922-715394582(+)	chr7R	6.661	4317	1438	160579.61	8.15	20	19
ScLr_ABC10	SECCE7Rv1G0500880.1	Pleiotropic drug resistance ABC transporter	chr7R:676471650-676498073(+)	chr7R	12.282	4536	1490	168893.32	8.21	21	20
ScLr_ABC11	SECCE7Rv1G0471570.1	Pleiotropic drug resistance ABC transporter	chr7R:132138841-132145662(-)	chr7R	6.822	4299	1432	161230.67	6.3	19	18
ScLr_ABC12	SECCEUnv1G0527620.1	Pleiotropic drug resistance ABC transporter	chrUn:1464043-1472925(+)	chrUn	8.883	4347	1448	162329.94	6.76	18	17
ScLr_ABC13	SECCE5Rv1G0360170.1	Pleiotropic drug resistance ABC transporter	chr5R:767810753-767818395(-)	chr5R	7.643	4350	1449	162639.87	6.66	19	18
ScLr_ABC14	SECCE2Rv1G0126220.1	Pleiotropic drug resistance ABC transporter	chr2R:845076788-845082639(+)	chr2R	5.852	3780	1259	142434.22	8.43	20	19
ScLr_ABC15	SECCE7Rv1G0500890.1	Pleiotropic drug resistance ABC transporter	chr7R:676612374-676624655(+)	chr7R	12.282	4536	1511	170219.77	8.09	21	20
ScLr_ABC16	SECCE7Rv1G0503680.1	Pleiotropic drug resistance ABC transporter	chr7R:715084137-715090719(+)	chr7R	6.583	4344	1447	161925.27	8.44	20	19
ScLr_ABC17	SECCE6Rv1G0389550.1	Pleiotropic drug resistance ABC transporter	chr6R:155535407-155541809(-)	chr6R	6.403	4332	1443	161666.82	6.5	23	21
ScLr_ABC18	SECCE5Rv1G0360180.1	Pleiotropic drug resistance ABC transporter	chr5R:767908480-767916612(-)	chr5R	8.133	4344	1447	162370.60	6.78	19	18
ScLr_ABC19	SECCE6Rv1G0429220.1	Pleiotropic drug resistance ABC transporter	chr6R:734253068-734260314(+)	chr6R	7.247	4338	1445	162310.73	6.6	23	22
ScLr_ABC20	SECCE3Rv1G0163690.1	Pleiotropic drug resistance ABC transporter	chr3R:150468710-150478408(+)	chr3R	9.699	4296	1431	161645.56	8.23	24	23
ScLr_ABC21	SECCE5Rv1G0324050.1	Pleiotropic drug resistance ABC transporter	chr5R:442040447-442048840(-)	chr5R	8.394	4347	1448	162888.65	6.64	24	23
ScLr_ABC22	SECCE4Rv1G0252410.1	Pleiotropic drug resistance ABC transporter	chr4R:614385086-614398090(+)	chr4R	13.005	4356	1451	163482.32	6.81	19	18
ScLr_ABC23	SECCE7Rv1G0483740.1	Pleiotropic drug resistance ABC transporter	chr7R:326710636-326722014(+)	chr7R	11.379	4053	1350	152806.23	8.76	22	21
ScLr_ABC24	SECCE5Rv1G0368180.1	Pleiotropic drug resistance ABC transporter	chr5R:826831065-826847889(-)	chr5R	16.825	4044	1347	153234.73	8.35	22	21
ScLr_ABC25	SECCE5Rv1G0377090.1	Pleiotropic drug resistance ABC transporter	chr5R:875780086-875790514(-)	chr5R	10.429	4026	1341	152062.92	8.41	22	21
ScLr_ABC26	SECCE5Rv1G0368300.1	Pleiotropic drug resistance ABC transporter	chr5R:827772039-827781880(+)	chr5R	9.842	2598	865	98108.66	9	15	14
ScLr_ABC27	SECCE5Rv1G0368310.1	Pleiotropic drug resistance ABC transporter	chr5R:827781907-827784150(+)	chr5R	2.244	1380	459	52723.13	6.05	7	6
ScLr_ABC28	SECCE4Rv1G0271130.1	Pleiotropic drug resistance ABC transporter	chr4R:759559700-759573073(-)	chr4R	13.374	4293	1430	159781.70	6.89	24	23
ScLr_ABC29	SECCE4Rv1G0264660.1	Pleiotropic drug resistance ABC transporter	chr4R:721443468-721451542(+)	chr4R	8.075	3933	1310	148128.08	7.28	22	21
