# Supplementary material for: Searching for genes determining the APR phenotype in rye
Source: BMC Plant Biol. 2025 Jul 19;25:935. doi: 10.1186/s12870-025-06920-0 (PMC12275401; doi:10.1186/s12870-025-06920-0)
Supplement: Supplementary file 15 — Supplementary Material 15. [file 12870_2025_6920_MOESM15_ESM.xlsx]

## Sheet: Arkusz1
Supplementary Table 5. Detailed characteristic of ScLr_SUG genes
Name	Accession	Description	Position	Chr	Full length	CDS	AA	MW (kDa)	pI	Exon	Introns
ScLr_SUG1	SECCE7Rv1G0472490.1	Sugar transport protein MST4	chr7R:143187697..143191929 (- strand)	chr7R	4233	1539	512	56.37	8.76	3	2
ScLr_SUG2	SECCE6Rv1G0415700.1	Sugar transport protein MST4	chr6R:643646292..643650232 (+ strand)	chr6R	3941	1566	521	57.83	9.55	4	3
ScLr_SUG3	SECCE1Rv1G0048590.1	Sugar transport protein 8	chr1R:636444922..636446662 (- strand)	chr1R	1741	1536	511	56.16	9.06	3	2
ScLr_SUG4	SECCE2Rv1G0088070.1	Sugar transport protein MST6	chr2R:238310875..238313018 (+ strand)	chr2R	2144	1584	529	57.49	9.38	3	2
ScLr_SUG5	SECCE5Rv1G0329650.1	Sugar transport protein 7	chr5R:519520507..519523964 (- strand)	chr5R	3458	1563	520	56.47	9.44	4	3
ScLr_SUG6	SECCE2Rv1G0097870.1	Sugar transport protein MST3	chr2R:470495720..470499641 (+ strand)	chr2R	3922	1554	517	56.41	9.81	3	2
ScLr_SUG7	SECCE6Rv1G0428500.1	Sugar transport protein MST3	chr6R:727877322-727879638 (+ strand)	chr6R	2317	1527	508	55.39	9.77	2	1
ScLr_SUG8	SECCE5Rv1G0329680.1	Sugar transport protein 7	chr5R:520126122..520128414 (- strand)	chr5R	2293	1587	528	57.21	9.34	3	2
ScLr_SUG9	SECCE5Rv1G0323150.1	Sugar transport protein MST3	chr5R:430414535..430416100 (+ strand)	chr5R	1566	1566	521	55.95	9.88	1	0
ScLr_SUG10	SECCEUnv1G0529890.1	Sugar transport protein 7	chrUn:9615611-9617699 (- strand)	chrUn	2089	1545	514	55.93	9.22	3	2
ScLr_SUG11	SECCE5Rv1G0329670.1	Sugar transport protein 7	chr5R:519885375..519904276 (- strand)	chr5R	18902	1563	520	56.37	9.03	3	2
ScLr_SUG12	SECCEUnv1G0535310.1	Sugar transport protein MST5	chrUn:55189541-55191152 (- strand)	chrUn	1612	1536	511	55.28	8.33	2	1
ScLr_SUG13	SECCEUnv1G0548660.1	Sugar transport protein MST8	chrUn:190609266..190612115 (- strand)	chrUn	2850	1554	517	56.12	9.41	4	3
ScLr_SUG14	SECCE5Rv1G0323750.1	Sugar transport protein 14	chr5R:439712148..439714416 (+ strand)	chr5R	2269	1587	528	57.43	8.62	2	1
ScLr_SUG15	SECCE6Rv1G0428600.1	Sugar transport protein MST3	chr6R:728333884..728339047 (+ strand)	chr6R	5164	1221	407	43.83	9.77	2	1
ScLr_SUG16	SECCE4Rv1G0268810.1	Hexose carrier protein HEX6	chr4R:744998107-744999663(- strand)	chr4R	1557	1557	518	55.28	10.42	1	0
ScLr_SUG17	SECCE5Rv1G0374180.1	Hexose carrier protein HEX6	chr5R:862057428-862061737 (+ strand)	chr5R	4310	1578	525	57.21	8.96	3	2
ScLr_SUG18	SECCE2Rv1G0105390.1	Sugar transport protein MST1	chr2R:619868319-619872319 (+ strand)	chr2R	4001	1542	513	54.27	9.99	4	3
ScLr_SUG19	SECCE1Rv1G0032970.1	Hexose carrier protein HEX6	chr1R:461471956-461474550 (- strand)	chr1R	2595	1569	522	57.31	9.43	3	2
ScLr_SUG20	SECCE3Rv1G0160530.1	Hexose carrier protein HEX6	chr3R:105126721-105128324 (+ strand)	chr3R	1604	1539	512	54.78	9.32	2	1
