# Supplementary material for: Searching for genes determining the APR phenotype in rye
Source: BMC Plant Biol. 2025 Jul 19;25:935. doi: 10.1186/s12870-025-06920-0 (PMC12275401; doi:10.1186/s12870-025-06920-0)
Supplement: Supplementary file 16 — Supplementary Material 16. [file 12870_2025_6920_MOESM16_ESM.xlsx]

## Sheet: ScLr_SUG
Supplementary Table S6 - Prediction of protein domains in ScLr_SUG protein with NCBI Conserved Domains (CCD v3.21)
Query	Hit type	PSSM-ID	From	To	E-Value	Bitscore	Accession	Short name	Incomplete	Superfamily
ScLr_SUG1(SECCE7Rv1G0472490.1)	specific	340919	30	473	0	611.947	cd17361	MFS_STP	-	cl28910
ScLr_SUG2(SECCE6Rv1G0415700.1)	specific	340919	28	471	0	560.331	cd17361	MFS_STP	-	cl28910
ScLr_SUG3(SECCE1Rv1G0048590.1)	specific	340919	31	476	0	552.627	cd17361	MFS_STP	-	cl28910
ScLr_SUG4(SECCE2Rv1G0088070.1)	specific	340919	29	477	0	584.983	cd17361	MFS_STP	-	cl28910
ScLr_SUG5(SECCE5Rv1G0329650.1)	specific	340919	33	475	0	581.902	cd17361	MFS_STP	-	cl28910
ScLr_SUG6(SECCE2Rv1G0097870.1)	specific	340919	29	476	0	607.71	cd17361	MFS_STP	-	cl28910
ScLr_SUG7(SECCE6Rv1G0428500.1)	specific	340919	29	475	0	574.198	cd17361	MFS_STP	-	cl28910
ScLr_SUG8(SECCE5Rv1G0329680.1)	specific	340919	32	473	0	543.767	cd17361	MFS_STP	-	cl28910
ScLr_SUG9(SECCE5Rv1G0323150.1)	specific	340919	30	477	0	531.826	cd17361	MFS_STP	-	cl28910
ScLr_SUG10(SECCEUnv1G0529890.1)	specific	340919	32	473	0	524.122	cd17361	MFS_STP	-	cl28910
ScLr_SUG11(SECCE5Rv1G0329670.1)	specific	340919	36	473	1.63508e-178	507.173	cd17361	MFS_STP	-	cl28910
ScLr_SUG12(SECCEUnv1G0535310.1)	specific	340919	29	475	0	563.412	cd17361	MFS_STP	-	cl28910
ScLr_SUG13(SECCEUnv1G0548660.1)	specific	340919	31	477	0	559.56	cd17361	MFS_STP	-	cl28910
ScLr_SUG14(SECCE5Rv1G0323750.1)	specific	340919	32	476	0	536.833	cd17361	MFS_STP	-	cl28910
ScLr_SUG15(SECCE6Rv1G0428600.1)	specific	340919	29	394	1.87634e-151	433.985	cd17361	MFS_STP	-	cl28910
ScLr_SUG16(SECCE4Rv1G0268810.1)	specific	340919	34	481	2.48737e-177	504.091	cd17361	MFS_STP	-	cl28910
ScLr_SUG17(SECCE5Rv1G0374180.1)	specific	340919	30	476	0	535.678	cd17361	MFS_STP	-	cl28910
ScLr_SUG18(SECCE2Rv1G0105390.1)	specific	340919	30	476	2.57009e-167	478.283	cd17361	MFS_STP	-	cl28910
ScLr_SUG19(SECCE1Rv1G0032970.1)	specific	340919	32	476	3.03005e-180	511.41	cd17361	MFS_STP	-	cl28910
ScLr_SUG20(SECCE3Rv1G0160530.1)	specific	340919	31	478	8.65634e-174	494.847	cd17361	MFS_STP	-	cl28910

## Sheet: ScLr_ABC
Supplementary Table S6 - Prediction of protein domains in ScLr_ABC protein with NCBI Conserved Domains (CCD v3.21)
Query	Hit type	PSSM-ID	From	To	E-Value	Bitscore	Accession	Short name	Incomplete	Superfamily
Q#1 - >SECCE5Rv1G0320680	superfamily	215599	39	1461	0	1848.34	cl33646	PLN03140 superfamily	-	-
Q#2 - >SECCE5Rv1G0320700	superfamily	215599	24	1460	0	1820.99	cl33646	PLN03140 superfamily	-	-
Q#3 - >SECCE7Rv1G0516320	superfamily	215599	22	1398	0	1726.62	cl33646	PLN03140 superfamily	-	-
Q#4 - >SECCE4Rv1G0261990	superfamily	215599	38	1361	0	1725.46	cl33646	PLN03140 superfamily	-	-
Q#5 - >SECCE3Rv1G0188760	superfamily	215599	1	1462	0	2446.17	cl33646	PLN03140 superfamily	-	-
Q#6 - >SECCE7Rv1G0500890	superfamily	215599	7	1511	0	2633.38	cl33646	PLN03140 superfamily	-	-
Q#7 - >SECCE5Rv1G0324050	superfamily	215599	12	1448	0	1989.32	cl33646	PLN03140 superfamily	-	-
Q#8 - >SECCE6Rv1G0389550	superfamily	215599	27	1443	0	2041.33	cl33646	PLN03140 superfamily	-	-
Q#9 - >SECCE7Rv1G0500880	superfamily	215599	7	1490	0	2566.35	cl33646	PLN03140 superfamily	-	-
Q#10 - >SECCE7Rv1G0483740	superfamily	215599	24	1319	0	1566.38	cl33646	PLN03140 superfamily	-	-
Q#11 - >SECCE3Rv1G0187220	superfamily	215599	1	1440	0	2034.78	cl33646	PLN03140 superfamily	-	-
Q#12 - >SECCE4Rv1G0252410	superfamily	215599	13	1451	0	1875.31	cl33646	PLN03140 superfamily	-	-
Q#13 - >SECCE3Rv1G0180110	superfamily	215599	1	1449	0	2097.57	cl33646	PLN03140 superfamily	-	-
Q#14 - >SECCE5Rv1G0377090	superfamily	215599	17	1341	0	1565.6	cl33646	PLN03140 superfamily	-	-
Q#15 - >SECCE5Rv1G0368180	superfamily	215599	21	1316	0	1542.88	cl33646	PLN03140 superfamily	-	-
Q#16 - >SECCE2Rv1G0126220	superfamily	215599	19	1259	0	1872.22	cl33646	PLN03140 superfamily	-	-
Q#17 - >SECCE7Rv1G0503690	superfamily	215599	25	1438	0	2050.57	cl33646	PLN03140 superfamily	-	-
Q#18 - >SECCE7Rv1G0503680	superfamily	215599	9	1447	0	2071.37	cl33646	PLN03140 superfamily	-	-
Q#19 - >SECCE3Rv1G0180080	superfamily	215599	11	1454	0	2097.95	cl33646	PLN03140 superfamily	-	-
Q#20 - >SECCEUnv1G0527620	superfamily	215599	25	1448	0	1908.43	cl33646	PLN03140 superfamily	-	-
Q#21 - >SECCE7Rv1G0471570	superfamily	215599	32	1432	0	1904.58	cl33646	PLN03140 superfamily	-	-
Q#22 - >SECCE6Rv1G0429220	superfamily	215599	38	1445	0	1952.35	cl33646	PLN03140 superfamily	-	-
Q#23 - >SECCE5Rv1G0360180	superfamily	215599	18	1447	0	1911.13	cl33646	PLN03140 superfamily	-	-
Q#24 - >SECCE5Rv1G0360170	superfamily	215599	18	1449	0	1907.28	cl33646	PLN03140 superfamily	-	-
Q#25 - >SECCE4Rv1G0271130	superfamily	215599	21	1430	0	1847.57	cl33646	PLN03140 superfamily	-	-
Q#26 - >SECCE3Rv1G0163690	superfamily	215599	2	1431	0	1893.02	cl33646	PLN03140 superfamily	-	-
Q#27 - >SECCE5Rv1G0368300	superfamily	215599	17	858	0	930.025	cl33646	PLN03140 superfamily	C	-
Q#28 - >SECCE5Rv1G0368310	superfamily	215599	1	459	0	559.078	cl33646	PLN03140 superfamily	N	-
Q#29 - >SECCE4Rv1G0264660	superfamily	215599	11	1310	0	1428.86	cl33646	PLN03140 superfamily	-	-
Q#30 - >SECCE6Rv1G0380420	superfamily	215599	3	898	0	1059.45	cl33646	PLN03140 superfamily	N	-
