# Supplementary material for: Searching for genes determining the APR phenotype in rye
Source: BMC Plant Biol. 2025 Jul 19;25:935. doi: 10.1186/s12870-025-06920-0 (PMC12275401; doi:10.1186/s12870-025-06920-0)
Supplement: Supplementary file 18 — Supplementary Material 18. [file 12870_2025_6920_MOESM18_ESM.xlsx]

## Sheet: Arkusz 1
Supplementary Table 8 - FGENESH gene structure prediction for rye with two gene-finding parameters - wheat and monocot plants.
Wheat									Monocots
Sequence	Feature	Start	End	ORF	Len				Sequence	Feature	Start	End	ORF	Len
Lr67 (5803 nt) XM _044520152.1	TSS	495							Lr67 (5803 nt) XM _044520152.1	TSS	495
	CDSf	640	775	640-774	135					CDSf	640	775	640-774	135
	CDSi	1516	1835	1518-1835	318					CDSi	1516	1835	1518-1835	318
	CDSl	3794	4882	3794-4882	1089					CDSl	3794	4882	3794-4882	1089
	PolA	4948								PolA	5653
Wheat									Monocots
Sequence	Feature	Start	End	ORF	Len				Sequence	Feature	Start	End	ORF	Len
line 118 DANKO APR (contig - 5501 nt)	TSS	717							line 118 DANKO APR (contig - 5501 nt)	TSS	717
	CDSf	863	998	863-997	135					CDSf	863	998	863-997	135
	CDSi	1767	2086	1769-2086	318					CDSi	1767	2086	1769-2086	318
	CDSl	3945	5027	3945-5027	1038					CDSl	3945	5027	3945-5027	1038
	PolA	5224								PolA	5224
line 119 DANKO APR (contig - 5538 nt)	TSS	714							line 119 DANKO APR (contig - 5538 nt)	TSS	714
	CDSf	860	995	860-994	135					CDSf	860	995	860-994	135
	CDSi	1764	2083	1766-2083	318					CDSi	1764	2083	1766-2083	318
	CDSi	3729	4067	3729-4067	339					CDSi	3729	4067	3729-4019	291
	CDSl	4183	5016	4183-5016	834					CDSl	4060	5016	4060-5016	957
	PolA	5528								PolA	5528
line 120 DANKO APR (contig - 5290 nt)	TSS	716							line 120 DANKO APR (contig - 5290 nt)	TSS	716
	CDSf	862	997	862-996	135					CDSf	862	997	862-996	135
	CDSi	1766	2085	1768-2085	318					CDSi	1766	2085	1768-2085	318
	CDSl	3731	4813	3731-4813	1038					CDSl	3731	4813	3731-4813	1038
	PolA	5015								PolA	4866
line 138 DANKO APR (contig - 5290 nt)	TSS	712							line 138 DANKO APR (contig - 5290 nt)	TSS	712
	CDSf	858	993	858-992	135					CDSf	858	993	858-992	135
	CDSi	1762	2081	1764-2081	318					CDSi	1762	2081	1764-2081	318
	CDSl	3727	4809	3727-4809	1038					CDSl	3727	4809	3727-4809	1038
	PolA	5011								PolA	4862
line 153 DANKO APR (contig - 5505 nt)	TSS	711							line 153 DANKO APR (contig - 5505 nt)	TSS	711
	CDSf	857	992	857-991	135					CDSf	857	992	857-991	135
	CDSi	1761	2080	1763-2080	318					CDSi	1761	2080	1763-2080	318
	CDSl	3939	5021	3939-5021	1083					CDSl	3939	5021	3939-5021	1083
	PolA	5218								PolA	5074
line 157 DANKO APR (contig - 5306 nt)	TSS	714							line 157 DANKO APR (contig - 5306 nt)	TSS	714
	CDSf	860	992	860-994	135					CDSf	860	992	860-994	135
	CDSi	1764	2083	1766-2083	318					CDSi	1764	2083	1766-2083	318
	CDSl	3729	4811	3729-4811	1083					CDSl	3729	4811	3729-4811	1083
	PolA	5013								PolA	4846
line 160 DANKO APR (contig - 5319 nt)	TSS	704							line 160 DANKO APR (contig - 5319 nt)	TSS	704
	CDSf	850	985	850+984	135					CDSf	850	985	850-984	135
	CDSi	1754	2073	1756-2073	318					CDSi	1754	2073	1756-2073	318
	CDSl	3719	4801	3719-4801	1038					CDSl	3719	4801	3719-4801	1038
	PolA	5313								PolA	5313
line 71 PHR APR (contig - 5317 nt)	TSS	842							line 71 PHR APR (contig - 5317 nt)	TSS	733
	CDSf	880	1015	880-1014	135					CDSf	880	1015	880-1014	135
	CDSi	1833	2152	1835-2152	318					CDSi	1833	2152	1835-2152	318
	CDSl	3798	4880	3798-4880	1083					CDSl	3798	4880	3798-4880	1083
	PolA	5082								PolA	4933
line 149 PHR APR (contig - 5531 nt)	TSS	715							line 149 PHR APR (contig - 5531 nt)	TSS	715
	CDSf	861	996	861-995	135					CDSf	861	996	861-995	135
	CDSi	1765	2084	1767-2084	318					CDSi	1765	2084	1767-2084	318
	CDSl	3944	5026	3944-5026	1083					CDSl	3944	5026	3944-5026	1083
	PolA	5223								PolA	5079
line 59 DANKO non-APR (contig - 5306 nt)	TSS	794							line 59 DANKO non-APR (contig - 5306 nt)	TSS	685
	CDSf	832	967	832-966	135					CDSf	832	967	832-966	135
	CDSi	1785	2104	1787-2104	318					CDSi	1785	2104	1787-2104	318
	CDSl	3750	4832	3750-4832	1083					CDSl	3750	4832	3750-4832	1083
	PolA	5029								PolA	4885
line 61 DANKO non-APR (contig -5575 nt)	TSS	722							line 61 DANKO non-APR (contig -5575 nt)	TSS	722
	CDSf	866	1072	866-1072	207					CDSf	866	1001	866-1000	135
	CDSi	1156	1272	1156-1272	117					CDSi	1817	2136	1819-2136	318
	CDSi	1437	1476	1437-1475	39					CDSl	4016	5098	4016-5098	1038
	CDSi	1817	2136	1819-2136	318					PolA	5098
	CDSl	4016	5098	4016-5098	1083				line 123 DANKO non-APR (contig - 5484 nt)	TSS	666
	PolA	5295								CDSf	812	947	812-946	135
line 123 DANKO non-APR (contig - 5484 nt)	TSS	666								CDSi	1716	2035	1718-2035	318
	CDSf	812	947	812-946	135					CDSl	3894	4976	3894-4976	1083
	CDSi	1716	2035	1718-2035	318					PolA	5029
	CDSl	3894	4976	3894-4976	1083				line 129 DANKO non-APR (contig - 5534 nt)	TSS	713
	PolA	5173								CDSf	859	994	859-993	135
line 129 DANKO non-APR (contig - 5534 nt)	TSS	713								CDSi	1763	2082	1765-2082	318
	CDSf	859	994	859-993	135					CDSl	3941	5023	3941-5023	1083
	CDSi	1763	2082	1765-2082	318					PolA	5076
	CDSl	3941	5023	3941-5023	1083				line 37 PHR non-APR (contig - 5302 nt)	TSS	692
	PolA	5220								CDSf	838	973	838-972	135
line 37 PHR non-APR (contig - 5302 nt)	TSS	692								CDSi	1742	2061	1744-2061	318
	CDSf	838	973	838-972	135					CDSl	3703	4789	3707-4789	1083
	CDSi	1742	2061	1744-2061	318					PolA	4842
	CDSl	3703	4789	3707-4789	1083				line 52 PHR non-APR (contig - 5880 nt)	TSS	711
	PolA	4991								CDSf	857	992	857-991	135
line 52 PHR non-APR (contig - 5880 nt)	TSS	711								CDSi	1821	2140	1823-2140	318
	CDSf	857	1059	857-1057	201					CDSl	4285	5367	4285-5367	1083
	CDSi	1443	1507	1444-1506	63					PolA	5420
	CDSi	1821	2140	1823-2140	318				line 88 PHR non-APR (contig - 5511 nt)	TSS	694
	CDSl	4285	5367	4285-5367	1083					CDSf	840	975	840-974	135
	PolA	5569								CDSi	1744	2063	1746-2063	318
line 88 PHR non-APR (contig - 5511 nt)	TSS	694								CDSl	3922	5004	3922-5004	1083
	CDSf	840	975	840-974	135					PolA	5057
	CDSi	1744	2063	1746-2063	318				line 101 PHR non-APR (contig - 5516 nt)	TSS	715
	CDSl	3922	5004	3922-5004	1083					CDSf	861	996	861-995	135
	PolA	5201								CDSi	1765	2084	1767-2084	318
line 101 PHR non-APR (contig - 5516 nt)	TSS	715								CDSl	3943	5025	3943-5025	1083
	CDSf	861	996	861-995	135					PolA	5078
	CDSi	1765	2084	1767-2084	318				line 105 PHR non-APR (contig - 5522 nt)	TSS	714
	CDSl	3943	5025	3943-5025	1083					CDSf	860	995	860-994	135
	PolA	5222								CDSi	1764	2083	1766-2083	318
line 105 PHR non-APR (contig - 5522 nt)	TSS	714								CDSl	3942	5024	3942-5024	1083
	CDSf	860	995	860-994	135					PolA	5077
	CDSi	1764	2083	1766-2083	318				line 150 PHR non-APR (contig - 5451 nt)	TSS	694
	CDSl	3942	5024	3942-5024	1083					CDSf	840	937	840-935	96
	PolA	5221								CDSi	1317	1357	1318-1356	39
line 150 PHR non-APR (contig - 5451 nt)	TSS	694								CDSi	1706	2025	1708-2025	318
	CDSf	840	937	840-935	96					CDSl	3884	4966	3884-4966	1083
	CDSi	1418	1476	1419-1475	57					PolA	5019
	CDSi	1706	2025	1708-2025	318
	CDSl	3884	4966	3884-4966	1083
	PolA	5163
